# Supplementary material for: Pressurized Hot Water Extraction and Bio-Hydrogels Formulation with Aristotelia chilensis [Mol.] Stuntz Leaves
Source: Molecules. 2021 Oct 23;26(21):6402. doi: 10.3390/molecules26216402 (PMC8586920; doi:10.3390/molecules26216402)
Supplement: Supplementary file 1 [file molecules-26-06402-s001.zip]

Archive with 1 entries (1 files):
- molecules-1377115-supplementary.pdf
